# Supplementary material for: Identification of diverse full-length endogenous betaretroviruses in megabats and microbats
Source: Retrovirology. 2013 Mar 27;10:35. doi: 10.1186/1742-4690-10-35 (PMC3621094; doi:10.1186/1742-4690-10-35)
Supplement: Additional file 2: Table S1 — Comparison of βERV polymerase sequences to those of known betaretroviruses. Table S2. Identification of the target site duplications (TSD) flanking endogenous betaretroviruses. Table S3. Comparison of the 5′ and 3′ flanking regions of phylogenetically clustered βERVs. Table S4. Analysis of betaretroviral RNA export motifs. Table S5. GenBank accession numbers and Ensembl database locations of the retroviruses used in this study. [file 1742-4690-10-35-S2.xls]

## Sheet: Table S1
	Comparison of βERV polymerase sequences to those of known betaretroviruses
			Retrovirus
			polymerase
			matchA	% similarityB	% identityC
	P. vampyrus
		PvERV-βA	HERV-K	64	48
		PvERV-βB	MMTV	75	60
		PvERV-βC	oENTV	71	59
		PvERV-βD	SRV4	70	54
		PvERV-βE	oENTV	72	60
		PvERV-βF	oENTV	73	60
		PvERV-βG	SRV4	72	59
		PvERV-βH	oENTV	72	59
		PvERV-βI	SRV4	70	56
		PvERV-βJ	SRV1	72	60
		PvERV-βK	SRV1	72	60
	P. alecto
		PaERV-βA	SRV1	70	58
	M. lucifugus
		MlERV-βA	HERV-K	68	51
		MlERV-βB	HERV-K	69	53
		MlERV-βC	oENTV	69	55
		MlERV-βD	oENTV	68	54
		MlERV-βE	JSRV	67	54
		MlERV-βF	oENTV	76	64
	A The most similar known retroviral polymerase to that of each βERV’s polymerase as determined by a BLASTp analysis of the NCBI non-redundant protein database. In each case the most similar polymerase is that of a betaretrovirus.
	B The percentage similarity between the βERV polymerase and its closest match.
	C The percentage identity between the βERV polymerase and its closest match.

## Sheet: Table S2
	Identification of the target site duplications flanking endogenous betaretroviruses
	Species & βERV		TSDA	Additional notes
	P. vampyrus
		PvERV-βA	CTTT
		PvERV-βB	Not found	5' & 3' LTRs intact but cannot identify a TSD
		PvERV-βC	GGGC
		PvERV-βD	Not found	5' end of 5' LTR contains an NSR
		PvERV-βE	ATGG
		PvERV-βF	Not found	5' end of 5' LTR contains an NSR
		PvERV-βG	TAGG
		PvERV-βH	CTGG
		PvERV-βI	Not found
		PvERV-βJ	AGCT
		PvERV-βK	Not found	3' LTR appears to be truncated
	P. alecto
		PaERV-βA	N/A	Genomic transcript does not include host DNA
	M. lucifugus
		MlERV-βA	CCTG
		MlERV-βB	AGGT
		MlERV-βC	CTAT
		MlERV-βD	CATG
		MlERV-βE	TTAC
		MlERV-βF	CAGA
		A Target site duplications (TSD) suggest an authentic integration event.
		NSR: Non-sequenced region.

## Sheet: Table S3
	Comparison of the 5’ and 3’ flanking regions of phylogenetically clustered βERVs
	Group	Retrovirus	5' flanking region match	Provirus with flanking region homology	Length of homologous region (nt)	Percent identity (%)	e-value	3' flanking region match	Provirus with flanking region homology	Length of homologous region (nt)	Percent identity (%)	e-value
	II	MlERV-βA	No	--	--	--	--	No	--	--	--	--
		MlERV-βB	No	--	--	--	--	No	--	--	--	--
		PvERV-βA	No	--	--	--	--	No	--	--	--	--
	III	MlERV-βC	No	--	--	--	--	No	--	--	--	--
		MlERV-βD	No	--	--	--	--	No	--	--	--	--
	VII	PvERV-βC	No	--	--	--	--	No	--	--	--	--
		PvERV-βE	No	--	--	--	--	No	--	--	--	--
		PvERV-βF	n/a1	--	--	--	--	No	--	--	--	--
		PvERV-βG	No	--	--	--	--	No	--	--	--	--
		PvERV-βH	No	--	--	--	--	No	--	--	--	--
		PvERV-βI	No	--	--	--	--	No	--	--	--	--
		MlERV-βF	No	--	--	--	--	No	--	--	--	--
	VIII	PvERV-βJ	Yes	PvERV-βK	112	83	1x10-15	Yes	PvERV-βK	2455	84	<1x10-250
		PvERV-βK	Yes	PvERV-βJ	1912	87	<1x10-250	Yes	PvERV-βJ	3343	93	<1x10-250
	1 The gene scaffold containing PvERV-βF begins within the 5' LTR of PvERV-βF and as such it does not reveal the genomic sequence upstream of PvERV-βF.

## Sheet: Table S4
	Analysis of betaretroviral RNA export motifs
			Protein		NLS	NLS	NESD	NES	NES	RNA export	Element	Documentation in
	Group	Retrovirus	analyzed	NLSA	ScoreB	LocationC		strengthE	LocationC	motifsF	Location	scientific literature
	I	HERV-K113	Rec	Yes	4.9	8-43	Yes	strong	78-86	RcRE	U3 region	Lower et al., 1995, J Virol, 69:141; Magin-Lachmann et al., 2001, J Virol, 75:10359
	II	MlERV-βA	Env	No	--	--	Yes	weak	5-12	contains long IR3	3' end of env	--
		MlERV-βB	Env	Yes	4.1	2-29	Yes	weak	9-18	contains DR	U3 region	--
		PvERV-βA	Env	No	--	--	Yes	strong	5-14	contains DR	5' end & middle of env	--
	III	MlERV-βC	Env	No	--	--	No	--	--	not found	--	--
		MlERV-βD	Env	No	--	--	No	--	--	contains DR	U3 region	--
	IV	MlERV-βE	Env	No	--	--	Yes	weak	28-35	contains DR	3' end of env & U3 region	--
	V	MMTV	Rem	Yes	4.2	23-57	Yes	strong	81-90	RmRE4	3' end of env & U3 region	Mertz et al., 2005, J Virol, 79:14737; Müllner et al., 2008, Nuc Acid Res, 36:6284
		EqERV	Env	Yes	3.6	7-42	Yes	weak	97-104	contains DR	U3 region	--
		PvERV-βB	Env	Yes1	5.3	24-51	Yes	strong	99-106	contains DR	U3 region	--
	VI	JSRV	Env	Yes	4.5	1-30	Yes	strong	65-75	JREE + CTE	3' end of env & U3 region	Hofacre et al., 2009, J Virol, 83:12483; Nitta et al., 2009, J Virol, 83:12499
		gENTV	Env	Yes	4.3	7-37	Yes	strong	72-80	contains DR2	3' end of env	--
		PvERV-βD	Env	No	--	--	Yes	strong	24-31	not found	--	--
	VII	MlERV-βF	Env	Yes	3.6	8-38	No	--	--	not found	--	--
		PvERV-βC	Env	No	--	--	Yes	weak	57-63	contains TBM	Between env and U3 region	--
		PvERV-βE	Env	No	--	--	No	--	--	contains TBM	Between env and U3 region	--
		PvERV-βF	Env	No	--	--	No	--	--	contains TBM	Between env and U3 region	--
		PvERV-βG	Env	No	--	--	No	--	--	not found	--	--
		PvERV-βH	Env	No	--	--	No	--	--	contains TBM	Between env and U3 region	--
		PvERV-βI	Env	Yes	3.0	1-29	No	--	--	not found	--	--
	VIII	MPMV	Env	No	--	--	No	--	--	CTE	Between env and U3 region	Bray et al., 1994, Proc Natl Acad Sci USA, 91(4):1256
		SRV	Env	No	--	--	No	--	--	CTE	Between env and U3 region	Zolotukhin et al., 1994, J Virol, 75:5567
		SMR	Env	No	--	--	Yes	strong	4-13	contains DR	U3 region	--
		TvERV	Env	No	--	--	Yes	strong	5-11	not found	--	--
		PaERV-βA	Env	No	--	--	No	--	--	not found	--	--
		PvERV-βJ	Env	No	--	--	No	--	--	not found	--	--
		PvERV-βK	Env	No	--	--	No	--	--	not found	--	--
	A Computational prediction of an NLS beginning within the first 30 aa of the N-terminus of the Env/Rev-like protein
	B An NLS score is assigned to the predicted NLS sequence by cNLS mapper (Kosugi et al., 2009, PNAS, 106:10171) indicating the predicted extent of nuclear localization. An NLS with a score of 8, 9, or 10 is exclusively localized to the nucleus, that with a score of 7 or 8 partially localized to the nucleus, that with a score of 3, 4, or 5 localized to both the nucleus and the cytoplasm , and that …
	C Positions of motifs are numbered from the first residue of the Env/Rev-like protein.
	D NES predictions are made using NetNES 1.1 (la Cour et al., 2004, Protein Eng Des Sel, 17:527) which employs a combination of neural networks and hidden Markov models.
	E The strength of the prediction for an NES within the Env/Rev-like protein is defined as strong if the scores for the neural network model and hidden Markov model, together with the overall NES score are above the algorhithm-assigned threshold. The strength is weak if one of the scores is below the threshold. No NES is predicted for proteins in which more than one score is below the threshold.
	F Constitutive transport elements (CTE) are documented for JSRV, MPMV, and SRV. CTE-like elements are defined as TAP-binding motifs (TBM), direct nucleotide repeats (DR), and inverted nucleotide repeats (IR) that may reasonably form a CTE-like stem-hairpin-loop. RcRE, Rec-responsive element; RmRE, Rem-responsive element; JREE, Jaagsiekte sheep retrovirus export element.
	1 PvERV-βB Env contained an additional predicted NLS of note, a C-terminal NLS at positions 654-677 (12 aa from the C-terminal residue) with an NLS score of 7.5.
	2 gENTV contains the same direct repeat motif (5'-AGGAGAACAAGTT-3') at the 3' end of env as JSRV
	3 MlERV-βA contains a 43 nucleotide long inverted repeat at the 3' end of env that may form a CTE-like stem-hairpin-loop structure
	4 MMTV may contain additional export elements within the env gene as singly-spliced env transcripts do not require Rem for export from the nucleus (Müllner et al., 2008, Nuc Acid Res, 36:6284)).
	NLS, Nuclear localization signal; NES, Nuclear export signal

## Sheet: Table S5
	Accession numbers of the retroviruses used in this study
	Retrovirus
		Abbrieviation	Name	GenBank Accession #	Ensembl location	Supplementary data
		JSRV	Jaagsiekte sheep retrovirus	NC_001494.1
		MPMV	Mason-Pfizer monkey virus	NC_001550.1
		SMR	Squirrel monkey retrovirus	NC_001514.1
		MMTV	Mouse mammary tumor virus	NC_001503.1
		eMMTV	Endogenous mouse mammary tumor virus	AF228552.1
		SRV1	Simian retrovirus 1	M11841.1
		SRV4	Simian retrovirus 4	NC_014474.1
		oENTV	Ovine enzootic nasal tumor virus	NC_007015.1
		gENTV	Enzootic nasal tumor virus of goats	NC_004994.2
		HMTV	Human mammary tumor virus	AF248269.1 and AF346816.1
		HERV-K113	Human endogenous retrovirus-K113	AY037928.1
		HERV-K115	Human endogenous retrovirus-K115	AY037929.1
		HERV-K-TR	Human endogenous retrovirus-K-TR	AF074086.2
		HERV-K101(T1)	Human endogenous retrovirus-K101 Type 1	AF164609
		HERV-K108(T2)	Human endogenous retrovirus-K108 Type 2	AF164614
		EqERV	Equine endogenous betaretrovirus	NW_001867417.1; 2009202-1998769
		TvERV	Trichosurus vulpecula endogenous betaretrovirus	AF224725.1
		FMLV	Friend murine leukemia virus	NC_001362.1
		RMLV	Rauscher murine leukemia virus	NC_001819.1
		MMLV	Moloney murine leukemia virus	NC_001501.1
		PreXMRV-1	Pre-Xenotropic murine leukemia virus-related virus-1	NC_007815.2
		MCRV	Murine type C retrovirus	NC_001702.1
		FeLV	Feline leukemia virus	NC_001940.1
		GaLV	Gibbon ape leukemia virus	NC_001885.2
		MDEV	Mus dunni endogenous retrovirus	AF053745.1
		BaEV	Baboon endogenous virus strain M7	D10032.1
		RD114	RD114 feline endogenous retrovirus	NC_009889.1
		REV	Reticuloendotheliosis virus	NC_006934.1
	M. lucifugus (Myoluc2.0 Release 67; http://asia.ensembl.org/Myotis_lucifugus/Info/Index)
		MlERV-βA	Myotis lucifugus endogenous retrovirus - betaretrovirus A		Scaffold GL429780; 11816573-11826438
		MlERV-βB	Myotis lucifugus endogenous retrovirus - betaretrovirus B		Scaffold GL429905; 2902336-2910456
		MlERV-βC	Myotis lucifugus endogenous retrovirus - betaretrovirus C		Scaffold AAPE02058399; 20007-28108
		MlERV-βD	Myotis lucifugus endogenous retrovirus - betaretrovirus D		Scaffold AAPE02063220; 12691-3685
		MlERV-βE	Myotis lucifugus endogenous retrovirus - betaretrovirus E		Scaffold GL429817; 2299709-2307595
		MlERV-βF	Myotis lucifugus endogenous retrovirus - betaretrovirus F		Scaffold GL431456; 9711-1477
	P. vampyrus (pteVam1 Release 67; http://asia.ensembl.org/Pteropus_vampyrus/Info/Index)
		PvERV-βA	Pteropus vampyrus endogenous retrovirus - betaretrovirus A		Scaffold 22753; 8224-518
		PvERV-βB	Pteropus vampyrus endogenous retrovirus - betaretrovirus B		Scaffold 15954; 22278-13022
		PvERV-βC	Pteropus vampyrus endogenous retrovirus - betaretrovirus C		GeneScaffold 3132; 77401-84529
		PvERV-βD	Pteropus vampyrus endogenous retrovirus - betaretrovirus D		GeneScaffold 2885; 129192-136214
		PvERV-βE	Pteropus vampyrus endogenous retrovirus - betaretrovirus E		Scaffold 9648; 43764-35887
		PvERV-βF	Pteropus vampyrus endogenous retrovirus - betaretrovirus F		Scaffold 17393; 20588-12812
		PvERV-βG	Pteropus vampyrus endogenous retrovirus - betaretrovirus G		Scaffold 12793; 22017-29493
		PvERV-βH	Pteropus vampyrus endogenous retrovirus - betaretrovirus H		GeneScaffold 1344; 357039-349197
		PvERV-βI	Pteropus vampyrus endogenous retrovirus - betaretrovirus I		Scaffold 2273; 57766-7814
		PvERV-βJ	Pteropus vampyrus endogenous retrovirus - betaretrovirus J		Scaffold 7237; 70384-61612
		PvERV-βK	Pteropus vampyrus endogenous retrovirus - betaretrovirus K		Scaffold 10684; 4789-13495
	P. alecto
		PaERV-βA	Pteropus alecto endogenous retrovirus - betaretrovirus A	SRP008674		Additional file 4
		PaPol-01	Pteropus alecto Polymerase 01	SRP008674		Additional file 4
		PaEnv-01	Pteropus alecto Envelope 01	SRP008674		Additional file 4
	R. ferrumequinum
		RfEnv-01	Rhinolophus ferrumequinum Envelope 01			Additional file 4
